# Supplementary material for: Genome-wide association study in patients with posterior urethral valves
Source: Front Pediatr. 2022 Sep 27;10:988374. doi: 10.3389/fped.2022.988374 (PMC9552614; doi:10.3389/fped.2022.988374)
Supplement: Supplementary file 1 [file Table_1.XLSX]

## Sheet: Chromosome 16 locus results
SNP	CHR	BP	Reference_allele	Effect_allele	Direction	Het_P_meta	BETA_meta	SE_meta	OR_meta	P_meta	BETA_Omni	SE_Omni	OR_Omni	P_Omni	BETA_GSA	SE_GSA	OR_GSA	P_GSA	BETA_German	SE_German	OR_German	P_German	BETA_Polish	SE_Polish	OR_Polish	P_Polish
rs1006437	16	72232314	A	G	-?++	0.002208	0.5814	0.1905	1.78854	0.002273	-0.258672	0.288414	0.772076	0.369784					1.98363	0.340309	7.26908	5.57934e-09	0.29027	0.380612	1.33679	0.445678
rs113530185	16	72080802	T	C	-?++	0.003095	0.5641	0.1881	1.75786	0.002706	-0.223017	0.278966	0.800101	0.424035					1.96989	0.342099	7.16989	8.4994e-09	0.288124	0.381237	1.33392	0.449792
rs115775278	16	72266211	T	C	-?++	0.0005837	0.7295	0.1951	2.07404	0.0001849	-0.258576	0.313919	0.77215	0.410108					2.119	0.330028	8.32281	1.35675e-10	0.335905	0.379723	1.39921	0.37637
rs116982316	16	72222934	G	A	-?++	0.004281	0.5383	0.1903	1.71309	0.004683	-0.263082	0.287376	0.768679	0.359948					1.92994	0.344148	6.8891	2.04818e-08	0.248021	0.376517	1.28149	0.510073
rs117370172	16	72108818	C	T	-?++	0.003112	0.5745	0.1881	1.77624	0.002259	-0.222599	0.278912	0.800436	0.424813					1.97321	0.341712	7.19373	7.71964e-09	0.321238	0.382514	1.37883	0.401016
rs117532160	16	72116391	G	A	-?++	3.11e-06	0.5745	0.1881	1.77624	0.002259	-0.222599	0.278912	0.800436	0.424813					1.97328	0.341717	7.19423	7.71415e-09	0.321238	0.382514	1.37883	0.401016
rs117689220	16	72107660	G	A	-?++	0.003126	0.5748	0.1881	1.77678	0.002241	-0.222599	0.278912	0.800436	0.424813					1.97186	0.341463	7.18403	7.70791e-09	0.321689	0.382285	1.37946	0.400072
rs117706747	16	71914194	T	C	-?++	0.008108	0.6063	0.2019	1.83363	0.002676	-0.346695	0.320002	0.707021	0.278624					1.9292	0.350431	6.884	3.68704e-08	0.384701	0.388618	1.46917	0.322213
rs117811389	16	72185873	T	G	-?++	0.004282	0.5381	0.1878	1.71275	0.00417	-0.227922	0.279421	0.796186	0.414675					1.9374	0.343371	6.94068	1.67792e-08	0.246703	0.376307	1.2798	0.512089
rs138836478	16	72581877	T	C	-+++	0.002912	0.5096	0.1679	1.66463	0.002398	-0.382139	0.254481	0.6824	0.13319	0.738339	0.50285	1.65343	0.14202	1.84397	0.335361	6.32159	3.83119e-08	0.648812	0.372754	1.91327	0.0817554
rs141689739	16	72354401	C	T	-+++	2.62e-06	0.5777	0.1639	1.78194	0.0004234	-0.35344	0.25737	0.702268	0.169667	0.859967	0.512977	1.67026	0.0936553	1.78565	0.309133	5.96345	7.63534e-09	0.621175	0.356296	1.86111	0.0812598
rs143316175	16	72294173	TGA	T	-?++	0.0006784	0.7634	0.1942	2.14556	8.464e-05	-0.214647	0.306929	0.806826	0.484341					2.1419	0.329808	8.5156	8.33776e-11	0.421722	0.386163	1.52458	0.274796
rs145316447	16	71905766	G	A	-?++	7.77e-06	0.6036	0.2025	1.82869	0.002881	-0.345607	0.319921	0.707791	0.280014					1.93882	0.352056	6.95054	3.64724e-08	0.374405	0.391124	1.45413	0.338439
rs145716557	16	72214902	G	A	-?++	1.94e-06	0.5943	0.1895	1.81176	0.001709	-0.243933	0.284685	0.78354	0.391527					1.99847	0.339257	7.37776	3.84519e-09	0.322341	0.382621	1.38036	0.399533
rs146254843	16	72110323	G	T	-?++	0.003076	0.5783	0.1882	1.783	0.002117	-0.222858	0.278943	0.800228	0.424326					1.97604	0.341761	7.21412	7.38486e-09	0.333764	0.382735	1.39621	0.383182
rs147491123	16	72567795	C	T	-+++	2.56e-06	0.52	0.1668	1.68203	0.001822	-0.382867	0.254404	0.681904	0.132335	0.738606	0.502894	1.6535	0.141911	1.8212	0.327142	6.17927	2.59127e-08	0.648777	0.372673	1.9132	0.081706
rs149504737	16	72146819	TCTGA	T	-?++	0.003116	0.5746	0.1881	1.77642	0.002256	-0.222318	0.278875	0.800661	0.425336					1.97328	0.341717	7.19423	7.71415e-09	0.321238	0.382514	1.37883	0.401016
rs149516139	16	72111920	G	C	-?++	3.11e-06	0.5745	0.1881	1.77624	0.002259	-0.222599	0.278912	0.800436	0.424813					1.97328	0.341717	7.19423	7.71415e-09	0.321238	0.382514	1.37883	0.401016
rs149993967	16	72220814	C	G	-?++	0.004296	0.5377	0.1902	1.71206	0.004701	-0.261716	0.286934	0.76973	0.36171					1.92983	0.344167	6.88834	2.0555e-08	0.247932	0.376508	1.28137	0.510214
rs150367531	16	72097719	G	A	-?++	0.003101	0.5745	0.1881	1.77624	0.002261	-0.222876	0.278948	0.800214	0.424298					1.97342	0.341727	7.19524	7.70281e-09	0.321238	0.382514	1.37883	0.401016
rs151282287	16	72181728	T	A	-?++	0.004181	0.5379	0.1878	1.71241	0.004184	-0.228696	0.279381	0.79557	0.413025					1.93899	0.343451	6.95173	1.64604e-08	0.246613	0.376299	1.27968	0.512233
rs17603662	16	72154461	C	T	-?++	5.02e-06	0.5559	0.1852	1.74351	0.002684	-0.196497	0.269382	0.821604	0.465736					1.94736	0.344302	7.01016	1.54975e-08	0.358639	0.379473	1.43138	0.344609
rs17604185	16	72194763	A	C	-?++	0.004957	0.5365	0.1877	1.71001	0.004258	-0.222277	0.278881	0.800694	0.425431					1.92937	0.343578	6.88517	1.95988e-08	0.246955	0.376385	1.28012	0.511746
rs17604403	16	72214584	T	C	-?++	0.001935	0.5941	0.1894	1.8114	0.00171	-0.24355	0.284513	0.78384	0.391985					1.9984	0.33922	7.37724	3.83477e-09	0.322341	0.382621	1.38036	0.399533
rs17604479	16	72216563	C	T	-?++	0.002095	0.5608	0.1888	1.75207	0.002975	-0.257913	0.285392	0.772662	0.366146					1.96654	0.338635	7.14591	6.34994e-09	0.248021	0.376517	1.28149	0.510073
rs17604577	16	72220324	T	C	-?++	0.004295	0.5375	0.1902	1.71172	0.004706	-0.261359	0.286803	0.770004	0.362145					1.92983	0.344167	6.88834	2.0555e-08	0.247932	0.376508	1.28137	0.510214
rs17666927	16	72143414	G	A	-?++	0.003132	0.5748	0.1881	1.77678	0.002238	-0.222318	0.278875	0.800661	0.425336					1.97185	0.341464	7.18395	7.70952e-09	0.321689	0.382285	1.37946	0.400072
rs17666993	16	72146666	C	A	-?++	0.003116	0.5746	0.1881	1.77642	0.002256	-0.222318	0.278875	0.800661	0.425336					1.97328	0.341717	7.19423	7.71415e-09	0.321238	0.382514	1.37883	0.401016
rs17667053	16	72147431	G	C	-?++	0.003006	0.5734	0.1882	1.77429	0.002319	-0.226948	0.279236	0.796962	0.416362					1.97323	0.341729	7.19388	7.72852e-09	0.32117	0.382501	1.37874	0.4011
rs180691625	16	72181729	C	A	-?++	0.004181	0.5379	0.1878	1.71241	0.004184	-0.228696	0.279381	0.79557	0.413025					1.93899	0.343451	6.95173	1.64604e-08	0.246613	0.376299	1.27968	0.512233
rs183877373	16	72224133	G	T	-?++	0.004277	0.5383	0.1904	1.71309	0.004688	-0.263602	0.287517	0.768279	0.359236					1.92994	0.344159	6.8891	2.0504e-08	0.247932	0.376508	1.28137	0.510214
rs185543515	16	72221022	A	T	-?++	0.005288	0.5151	0.1902	1.67381	0.00678	-0.284627	0.286744	0.752295	0.320896					1.89438	0.344639	6.64843	3.86961e-08	0.247429	0.376654	1.28073	0.511238
rs189242497	16	72224138	T	G	-?++	0.004277	0.5383	0.1904	1.71309	0.004688	-0.263602	0.287517	0.768279	0.359236					1.92994	0.344159	6.8891	2.0504e-08	0.247932	0.376508	1.28137	0.510214
rs201373208	16	72178651	GACAGAT	G	-?++	0.003992	0.5398	0.1877	1.71566	0.004022	-0.228924	0.279373	0.795389	0.412548					1.9394	0.342651	6.95458	1.51393e-08	0.246613	0.376299	1.27968	0.512233
rs2042439	16	72076054	T	A	-?++	0.003095	0.5641	0.1881	1.75786	0.002706	-0.223017	0.278966	0.800101	0.424035					1.96989	0.342099	7.16989	8.4994e-09	0.288124	0.381237	1.33392	0.449792
rs372831574	16	72271340	T	TA	??++	0.0006219	1.3773	0.2497	3.96418	3.471e-08									2.11763	0.330392	8.31142	1.46047e-10	0.391243	0.381282	1.47882	0.304832
rs377282892	16	72294173	TGA	T	??++	0.0007059	1.4164	0.2508	4.12225	1.627e-08									2.1419	0.329808	8.5156	8.33776e-11	0.421722	0.386163	1.52458	0.274796
rs540647185	16	71927076	C	T	??++	0.003144	1.2367	0.2603	3.44423	2.031e-06									1.93001	0.350558	6.88958	3.68042e-08	0.384067	0.388754	1.46824	0.32318
rs55650446	16	71966623	ATCCGCT	A	-?++	0.02665	0.5535	0.1799	1.73933	0.002095	-0.0445324	0.250649	0.956445	0.858983					1.90546	0.349025	6.7225	4.77791e-08	0.320147	0.384579	1.37733	0.405149
rs55673524	16	72193342	T	C	-?++	0.004492	0.5711	0.1886	1.77021	0.002457	-0.210708	0.279029	0.810011	0.45016					1.9627	0.34416	7.11852	1.17812e-08	0.32137	0.38249	1.37902	0.400793
rs56030533	16	72102183	G	A	-?++	0.004772	0.5671	0.188	1.76315	0.002557	-0.22355	0.279012	0.799675	0.423005					1.93199	0.340311	6.90323	1.36975e-08	0.327996	0.383023	1.38818	0.391813
rs56071735	16	72406879	A	C	-+++	0.001943	0.5648	0.1646	1.7591	0.0006002	-0.371829	0.256879	0.689472	0.147761	0.860001	0.512973	1.67025	0.0936399	1.80754	0.314268	6.09543	8.84147e-09	0.627092	0.35719	1.87216	0.0791518
rs56141632	16	72338821	C	A	-+++	2.88e-06	0.5912	0.1635	1.80615	0.0002994	-0.333948	0.257543	0.716091	0.194745	0.85995	0.512979	1.67026	0.0936629	1.79168	0.306935	5.99952	5.30462e-09	0.614557	0.355504	1.84884	0.083864
rs56164534	16	71966634	TCGG	T	-?++	0.01311	0.5913	0.1823	1.80634	0.001178	-0.0407993	0.25441	0.960022	0.872591					1.99557	0.351821	7.35639	1.4105e-08	0.351029	0.390005	1.42053	0.368088
rs56265089	16	72259360	G	A	-?++	0.001579	0.5776	0.1745	1.78176	0.0009299	-0.159141	0.262457	0.852876	0.544282					1.92134	0.31691	6.8301	1.33841e-09	0.25743	0.345465	1.2936	0.45617
rs56290910	16	72305488	ATAAG	A	-?++	0.002161	0.7278	0.1962	2.07052	0.0002078	-0.20503	0.301566	0.814623	0.496577					2.10464	0.342325	8.20415	7.84307e-10	0.496431	0.393855	1.64285	0.207511
rs562951550	16	71966631	GCT	G	??++	0.001742	1.2577	0.2612	3.51732	1.475e-06									1.99557	0.351821	7.35639	1.4105e-08	0.351029	0.390005	1.42053	0.368088
rs56336518	16	72190857	C	T	-?++	0.004259	0.5726	0.1885	1.77287	0.002391	-0.21163	0.279114	0.809264	0.448319					1.96516	0.343792	7.13605	1.08964e-08	0.321434	0.382479	1.3791	0.400686
rs56343135	16	72338931	T	C	-+++	0.002629	0.5776	0.1635	1.78176	0.0004098	-0.357209	0.257564	0.699626	0.16548	0.841981	0.509983	1.66526	0.0987392	1.77451	0.306904	5.89739	7.3835e-09	0.624073	0.355907	1.86651	0.0795209
rs563738354	16	72271340	T	TA	??++	0.0006219	1.3773	0.2497	3.96418	3.471e-08									2.11763	0.330392	8.31142	1.46047e-10	0.391243	0.381282	1.47882	0.304832
rs566337464	16	72378244	GACAA	G	??++	0.006363	1.3878	0.2495	4.00603	2.664e-08									1.98748	0.332503	7.29712	2.26821e-09	0.614958	0.377478	1.84958	0.103287
rs567084903	16	71966634	TCGG	T	??++	0.001742	1.2577	0.2612	3.51732	1.475e-06									1.99557	0.351821	7.35639	1.4105e-08	0.351029	0.390005	1.42053	0.368088
rs570046700	16	71926473	A	C	??++	0.003144	1.2367	0.2603	3.44423	2.031e-06									1.93001	0.350558	6.88958	3.68042e-08	0.384067	0.388754	1.46824	0.32318
rs599831	16	72093890	G	A	-?++	0.003119	0.5652	0.1881	1.7598	0.002662	-0.232942	0.278573	0.7922	0.403043					1.96578	0.342316	7.14048	9.32441e-09	0.321195	0.382495	1.37877	0.401056
rs72791143	16	72323567	C	T	-+++	0.002644	0.5877	0.1646	1.79984	0.0003554	-0.358919	0.262014	0.698431	0.170734	0.795599	0.519476	1.68115	0.125636	1.79216	0.306537	6.0024	5.0208e-09	0.612912	0.353464	1.8458	0.0829154
rs72791153	16	72396505	G	T	-+++	0.004438	0.5289	0.1683	1.69706	0.001673	-0.420501	0.266667	0.656718	0.114824	0.853136	0.5137	1.67146	0.0967605	1.74229	0.318565	5.71041	4.52106e-08	0.550862	0.362761	1.73475	0.128882
rs72791159	16	72413935	T	C	-+++	0.005621	0.5813	0.1624	1.78836	0.0003442	-0.337718	0.256223	0.713396	0.187484	0.833486	0.511333	1.66751	0.103096	1.7308	0.308577	5.64517	2.03515e-08	0.696356	0.345837	2.00643	0.0440582
rs72793220	16	72446771	T	G	-+++	1.87e-06	0.5606	0.1657	1.75172	0.0007195	-0.37751	0.257285	0.685566	0.142299	0.856246	0.513123	1.6705	0.0951774	1.82121	0.318154	6.17933	1.03863e-08	0.638552	0.362344	1.89374	0.0780215
rs72793222	16	72455373	T	C	-+++	0.001845	0.5591	0.1657	1.7491	0.0007423	-0.378922	0.257253	0.684599	0.140764	0.849134	0.513255	1.67072	0.0980444	1.82121	0.318154	6.17933	1.03863e-08	0.638552	0.362344	1.89374	0.0780215
rs72793224	16	72468991	C	T	-+++	1.85e-06	0.551	0.1655	1.73499	0.0008694	-0.37655	0.255592	0.686225	0.140684	0.832473	0.512897	1.67012	0.104572	1.82402	0.319607	6.19672	1.14941e-08	0.638552	0.362344	1.89374	0.0780215
rs72793229	16	72474982	T	G	-+++	0.001678	0.5481	0.1657	1.72996	0.0009388	-0.383084	0.255395	0.681756	0.133623	0.826559	0.512597	1.66962	0.106855	1.82402	0.319607	6.19672	1.14941e-08	0.644927	0.365097	1.90585	0.0773197
rs72793243	16	72505540	C	A	-+++	1.67e-06	0.5457	0.1659	1.72582	0.001007	-0.38335	0.255362	0.681574	0.133303	0.82622	0.512578	1.66959	0.106985	1.83198	0.321603	6.24624	1.22362e-08	0.644912	0.365096	1.90582	0.0773258
rs72793245	16	72511588	C	T	-+++	0.005562	0.5907	0.1706	1.80525	0.0005355	-0.285025	0.25866	0.751995	0.270492	0.914218	0.531284	1.70112	0.0852923	1.88784	0.33183	6.60509	1.27647e-08	0.614403	0.383741	1.84855	0.109358
rs72793251	16	72530366	C	T	-+++	0.001639	0.5463	0.1668	1.72685	0.001055	-0.39138	0.255036	0.676123	0.124881	0.825841	0.51244	1.66936	0.107052	1.83645	0.326431	6.27423	1.84596e-08	0.714567	0.367944	2.0433	0.0521309
rs74427909	16	72083465	T	G	-?++	0.003095	0.5641	0.1881	1.75786	0.002706	-0.223017	0.278966	0.800101	0.424035					1.96989	0.342099	7.16989	8.4994e-09	0.288124	0.381237	1.33392	0.449792
rs74591264	16	72442842	C	T	-+++	0.001914	0.5629	0.1656	1.75576	0.0006758	-0.375788	0.25737	0.686748	0.14426	0.85741	0.513083	1.67043	0.094703	1.81703	0.317032	6.15356	9.96199e-09	0.638552	0.362344	1.89374	0.0780215
rs75203664	16	72067332	C	A	-?++	0.004717	0.5626	0.188	1.75523	0.002764	-0.22315	0.278979	0.799995	0.42378					1.93271	0.34072	6.90821	1.40791e-08	0.312987	0.382593	1.3675	0.413318
rs77080601	16	72252600	C	T	-?++	0.0004021	0.6776	0.1937	1.96915	0.0004685	-0.262388	0.301609	0.769213	0.384322					2.11643	0.332892	8.30145	2.04775e-10	0.278083	0.388281	1.3206	0.473873
rs77337009	16	72173710	C	T	-?++	0.003989	0.5398	0.1877	1.71566	0.004028	-0.229007	0.279372	0.795323	0.412376					1.93943	0.342663	6.95479	1.51483e-08	0.246533	0.3763	1.27958	0.512371
rs77980365	16	72076422	C	G	-?++	0.003095	0.5641	0.1881	1.75786	0.002706	-0.223017	0.278966	0.800101	0.424035					1.96989	0.342099	7.16989	8.4994e-09	0.288124	0.381237	1.33392	0.449792
rs78066699	16	72187771	T	G	-?++	0.004315	0.5394	0.1878	1.71498	0.004081	-0.225579	0.279423	0.798054	0.419493					1.93899	0.343451	6.95173	1.64604e-08	0.246613	0.376299	1.27968	0.512233
rs79108759	16	72231068	T	C	-?++	0.003664	0.5738	0.1915	1.775	0.002732	-0.256796	0.288263	0.773526	0.373015					1.96549	0.344712	7.13841	1.18535e-08	0.322124	0.382886	1.38006	0.400177
rs79536331	16	72156672	T	C	-?++	0.003309	0.5764	0.1884	1.77962	0.002219	-0.218603	0.279394	0.803641	0.43397					1.9762	0.342571	7.21527	7.98769e-09	0.321434	0.382479	1.3791	0.400686
rs79679679	16	72104835	C	T	-?++	0.003111	0.5745	0.1881	1.77624	0.002259	-0.222667	0.278921	0.800381	0.424686					1.97321	0.341712	7.19373	7.71964e-09	0.321238	0.382514	1.37883	0.401016
rs80131131	16	72218911	T	A	-?++	0.002099	0.5622	0.1891	1.75453	0.002947	-0.260231	0.286352	0.770873	0.363467					1.96678	0.338654	7.14762	6.33649e-09	0.247878	0.376512	1.2813	0.510311
rs80224795	16	72174778	T	C	-?++	0.003511	0.5754	0.1886	1.77784	0.002277	-0.216957	0.279471	0.804965	0.437564					1.97589	0.343326	7.21304	8.65624e-09	0.321434	0.382479	1.3791	0.400686
rs80239990	16	72228639	C	T	-?++	0.004235	0.5418	0.1906	1.7191	0.004486	-0.262732	0.288327	0.768948	0.362174					1.93357	0.344204	6.91415	1.93733e-08	0.247888	0.376744	1.28132	0.510555
rs867449049	16	72305488	ATAAG	A	??++	0.002057	1.4126	0.2584	4.10662	4.573e-08									2.10464	0.342325	8.20415	7.84307e-10	0.496431	0.393855	1.64285	0.207511
