# Supplementary material for: Genome-wide association study in patients with posterior urethral valves
Source: Front Pediatr. 2022 Sep 27;10:988374. doi: 10.3389/fped.2022.988374 (PMC9552614; doi:10.3389/fped.2022.988374)
Supplement: Supplementary file 2 [file Table_2.XLSX]

## Sheet: Meta-analysis results
SNP	CHR	BP	Reference_allele	Effect_allele	Reason SNP not selected for further evaluation	Direction	Het_P_meta	BETA_meta	SE_meta	OR_meta	P_meta
rs9564361	13	67498549	G	A		++++	0.9713	0.3365	0.0759	1.40004	9.163e-06
rs34844007	13	67498767	CTT	C		++++	0.9769	0.3353	0.0759	1.39836	9.947e-06
rs34948729	13	67499094	G	A		++++	0.977	0.3353	0.0759	1.39836	9.999e-06
rs9571693	13	67502603	A	G		++++	0.9813	0.3508	0.0776	1.4202	6.185e-06
rs9571694	13	67503594	T	A		++++	0.9917	0.3467	0.0784	1.41439	9.707e-06
rs10521237	16	51567231	T	G		++++	0.6919	0.4091	0.0893	1.50546	4.606e-06
rs67018781	16	51572611	C	T		++++	0.8294	0.4035	0.0893	1.49706	6.173e-06
rs737092	20	55990405	T	C		++++	0.4939	0.2943	0.0642	1.34219	4.599e-06
rs6014993	20	55991637	A	G		++++	0.5943	0.2802	0.0632	1.32339	9.277e-06
rs60387547	1	146586539	T	C	SNP(s) in peak with different directions of effect in different cohorts (see column "Direction")	++-+	0.08813	0.4014	0.0827	1.49391	1.224e-06
rs750467	1	146589758	C	T	SNP(s) in peak with different directions of effect in different cohorts (see column "Direction")	++++	0.1493	0.4023	0.0835	1.49526	1.458e-06
rs6882034	5	126810494	G	A	SNP(s) in peak with different directions of effect in different cohorts (see column "Direction")	-+++	0.05589	0.3636	0.0813	1.4385	7.769e-06
rs72790470	5	126815440	C	T	SNP(s) in peak with different directions of effect in different cohorts (see column "Direction")	-+++	0.04959	0.3676	0.0814	1.44426	6.319e-06
rs72790475	5	126818262	C	T	SNP(s) in peak with different directions of effect in different cohorts (see column "Direction")	-+++	0.04929	0.3679	0.0814	1.4447	6.229e-06
rs113369513	5	126819328	C	T	SNP(s) in peak with different directions of effect in different cohorts (see column "Direction")	-+++	0.05346	0.3646	0.0813	1.43994	7.365e-06
rs112916543	5	126819386	G	A	SNP(s) in peak with different directions of effect in different cohorts (see column "Direction")	-+++	0.05002	0.3689	0.0814	1.44614	5.852e-06
rs17673995	5	126820739	A	G	SNP(s) in peak with different directions of effect in different cohorts (see column "Direction")	-+++	0.04996	0.3688	0.0814	1.446	5.872e-06
rs7718640	5	126822042	C	T	SNP(s) in peak with different directions of effect in different cohorts (see column "Direction")	-+++	0.05007	0.3691	0.0814	1.44643	5.788e-06
rs7730171	5	126824359	G	T	SNP(s) in peak with different directions of effect in different cohorts (see column "Direction")	-+++	0.05282	0.3626	0.0813	1.43706	8.157e-06
rs7407659	18	56218750	T	G	SNP(s) in peak with different directions of effect in different cohorts (see column "Direction")	----	0.622	-0.3238	0.0687	0.723395	2.472e-06
rs12456687	18	56219502	C	T	SNP(s) in peak with different directions of effect in different cohorts (see column "Direction")	--+-	0.0611	-0.3634	0.0802	0.695308	5.795e-06
rs8083368	18	56219590	G	A	SNP(s) in peak with different directions of effect in different cohorts (see column "Direction")	--+-	0.06167	-0.3731	0.0806	0.688596	3.669e-06
rs8084119	18	56220081	G	C	SNP(s) in peak with different directions of effect in different cohorts (see column "Direction")	----	0.6143	-0.3231	0.0687	0.723901	2.533e-06
rs7526657	1	146704331	G	A	No SNP at <10kB with suggestive significance (P<1,00E-05)	++++	0.355	0.3875	0.0851	1.47329	5.259e-06
rs55712520	2	45195789	T	G	No SNP at <10kB with suggestive significance (P<1,00E-05)	++++	0.3544	0.6053	0.1283	1.8318	2.372e-06
rs370998275	6	42569426	CA	C	No SNP at <10kB with suggestive significance (P<1,00E-05)	-+++	0.1218	0.3528	0.0742	1.42305	2.004e-06
rs4570185	8	6120950	T	C	No SNP at <10kB with suggestive significance (P<1,00E-05)	++++	0.294	0.3449	0.0746	1.41185	3.815e-06
rs13283755	9	31244217	A	C	No SNP at <10kB with suggestive significance (P<1,00E-05)	++++	0.5224	0.3205	0.0709	1.37782	6.177e-06
rs139695790	13	32346086	C	CA	No SNP at <10kB with suggestive significance (P<1,00E-05)	++++	0.861	0.3609	0.0812	1.43462	8.778e-06
rs36119603	14	93015359	TC	T	No SNP at <10kB with suggestive significance (P<1,00E-05)	++++	0.5157	0.3438	0.0767	1.4103	7.307e-06
rs4888913	16	79031985	G	C	No SNP at <10kB with suggestive significance (P<1,00E-05)	+---	0.1367	-0.2983	0.0674	0.742079	9.715e-06
rs375313970	17	2022191	CT	C	No SNP at <10kB with suggestive significance (P<1,00E-05)	+---	0.08283	-0.2819	0.0637	0.754349	9.649e-06
rs867542	18	43893563	G	T	No SNP at <10kB with suggestive significance (P<1,00E-05)	++++	0.8482	0.3452	0.069	1.41227	5.759e-07
